# Supplementary material for: Long-Term Quality of Life after COVID-19 Infection: Cross-Sectional Study of Health Care Workers
Source: Int J Environ Res Public Health. 2024 Feb 17;21(2):235. doi: 10.3390/ijerph21020235 (PMC10887886; doi:10.3390/ijerph21020235)
Supplement: Supplementary file 1 [file ijerph-21-00235-s001.zip]

Archive with 1 entries (1 files):
- ijerph-2825440-supplementary.pdf
